# Supplementary material for: A survey on awareness of the disease and pulmonary rehabilitation in bronchial asthma patients in the United Arab Emirates
Source: PLoS One. 2024 Jan 25;19(1):e0294463. doi: 10.1371/journal.pone.0294463 (PMC10810485; doi:10.1371/journal.pone.0294463)
Supplement: S1 Data — (XLSX) [file pone.0294463.s001.xlsx]

## Sheet: Dr. Zainab Sheet
Age	Gender	Weight	Height	BMI	Onset	Name	Weather	Chemical	Dust	Animal	Allergies	Respiratory	Smoking	Somefood	Hospitalvisit	SmokingDuraton	Education	qq1	qq2	qq3	qq4	qq5	qq6	qq6b	qq7	qq8	qq9	qq9b	qq10	qq11	qq12	qq13	qq14	qq15	qq16	KnowledgeScore	KnwoPrecent	KnowledgePrecent	qq17	qq18	qq19	qq20	qq21	qq22	qq23	qq24	qq25	qq26	qq27
24	2	94	181	28.69	2	2	1	0	0	0	0	0	0	0	3	3	4	2	1	1	1	1	1	4	1	0	2	8	2	1	1	0	1	1	1	11	61	3	1	1	0	1	0	1	1	0	1	1	1
29	1	56	156	23.01	3	3	0	0	0	0	1	1	0	0	1	1	2	1	2	0	1	2	1	2	2	1	2	8	2	1	1	0	1	2	1	7	39	2	0	1	0	1	1	1	1	0	1	1	1
31	2	74	173	24.73	3	3	1	0	0	0	0	0	0	0	1	1	1	1	1	0	1	1	1	5	1	1	1	1	1	1	2	0	2	1	1	11	61	3	1	0	0	1	1	0	1	1	0	2	1
32	2	70	156	28.76	1	1	1	0	0	0	0	0	0	0	1	1	2	1	1	1	1	1	1	3	1	0	2	8	1	1	1	2	2	2	1	10	56	3	2	1	1	0	1	1	0	0	1	2	1
43	1	77	152	33.33	2	2	0	0	0	0	0	0	0	1	1	1	2	1	1	2	0	0	1	6	0	1	2	8	1	1	0	2	1	0	1	7	39	2	1	1	1	1	1	0	1	0	1	1	1
27	2	54	176	17.43	1	1	0	0	0	0	0	0	0	0	2	1	3	1	1	0	1	1	1	5	1	1	1	1	1	1	2	0	2	1	1	11	61	3	1	1	1	1	2	1	2	1	1	1	1
51	1	92	167	32.99	3	3	0	1	0	1	0	1	0	0	1	2	3	1	1	2	0	1	1	4	0	1	1	4	1	1	0	1	1	0	1	10	56	3	1	1	0	1	1	1	0	1	1	0	1
65	1	94	150	41.78	2	2	1	1	0	0	1	1	1	0	1	1	2	1	1	0	1	1	1	6	0	1	1	5	0	1	1	1	0	1	0	10	56	3	1	1	2	2	1	1	1	1	2	1	1
19	2	54	170	18.69	3	3	1	1	0	1	0	0	0	0	1	1	3	1	1	1	0	1	1	6	1	1	2	8	1	1	1	2	1	2	0	10	56	3	1	0	0	1	1	1	2	1	1	2	2
22	1	42	157	17.04	2	2	0	0	0	0	1	1	0	0	2	2	1	2	1	1	0	1	1	2	0	0	1	4	2	1	1	1	1	0	1	10	56	3	2	1	1	2	1	1	1	0	1	1	0
34	1	100	175	32.65	3	3	0	0	0	0	0	1	0	1	2	1	3	1	2	0	1	2	1	2	2	1	2	8	2	1	1	0	1	2	1	7	39	2	1	1	2	0	0	1	0	1	2	1	1
32	2	97	150	43.11	2	2	1	0	0	0	0	0	0	0	3	1	1	1	2	0	1	2	1	6	2	1	2	8	2	1	1	0	1	2	1	7	39	2	2	1	1	2	1	1	1	0	1	1	0
53	1	86	151	37.72	2	2	0	0	1	0	1	0	1	1	2	2	1	1	1	1	0	1	1	6	1	1	2	8	1	1	1	2	1	2	0	10	56	3	1	1	2	0	0	1	0	1	2	1	1
22	1	54	176	17.43	2	2	1	0	0	1	0	0	1	0	1	1	4	0	1	0	1	1	1	4	1	0	1	6	1	1	1	1	1	1	0	12	67	3	1	1	2	2	1	1	1	1	2	1	1
34	1	92	167	32.99	2	2	1	0	1	0	0	1	0	1	1	1	2	2	1	0	1	1	1	6	1	1	2	8	1	1	1	0	1	1	1	12	67	3	0	2	1	1	2	0	1	0	1	1	1
38	2	95	176	30.67	2	2	0	1	1	0	0	0	0	0	2	2	1	0	1	0	1	1	1	3	1	0	1	5	1	1	1	1	1	1	0	12	67	3	0	0	0	1	1	0	1	0	1	1	1
60	1	80	180	24.69	1	1	0	1	1	1	1	1	0	0	3	3	3	1	1	0	1	1	1	6	1	1	1	5	1	1	1	1	1	2	0	12	67	3	1	1	1	0	1	1	1	1	2	1	1
23	2	70	158	28.04	1	1	0	0	0	0	1	0	0	0	2	1	3	1	1	1	1	1	1	5	1	0	1	1	1	1	1	1	1	1	1	14	78	4	2	1	2	1	1	1	2	0	1	1	1
56	1	88	161	33.95	1	1	1	0	1	1	1	0	1	1	2	2	3	0	2	1	1	2	0	7	1	0	1	4	1	1	1	1	1	1	0	10	56	3	2	1	2	1	1	1	2	0	1	1	1
19	1	47	164	17.47	2	2	0	0	0	0	1	0	0	0	3	2	3	1	1	1	1	1	1	1	1	0	1	5	1	1	1	1	1	1	1	14	78	4	1	1	0	1	1	0	0	0	0	1	0
19	2	49	167	17.57	3	3	1	1	0	0	0	0	0	0	1	1	1	1	1	1	1	1	1	4	1	0	1	6	1	1	1	1	1	1	1	14	78	4	0	0	0	1	1	0	1	0	1	1	1
56	1	77	152	33.33	1	1	0	0	1	0	1	0	0	0	1	1	2	1	1	0	1	0	1	6	1	0	1	6	1	1	0	2	1	1	2	9	50	3	1	1	2	1	1	2	2	1	2	1	1
49	1	85	158	34.05	1	1	0	1	1	1	0	0	0	0	3	2	2	0	0	0	1	1	0	7	1	0	1	3	1	1	0	1	1	0	1	9	50	3	1	1	1	1	1	1	1	1	2	1	1
37	1	80	180	24.69	1	1	0	1	0	0	0	0	0	1	3	1	3	2	1	1	0	1	1	6	0	0	1	3	2	1	1	1	1	0	1	10	56	3	2	1	1	2	1	1	1	0	1	1	0
46	1	85	160	33.2	2	2	1	1	0	0	0	1	0	1	3	3	4	1	1	0	1	1	1	5	0	1	1	7	0	1	1	1	0	1	0	10	56	3	1	1	1	1	0	1	1	2	1	1	1
56	1	105	167	37.65	2	2	1	0	1	1	0	0	0	0	3	3	3	1	1	1	0	1	1	5	1	1	2	8	1	1	1	2	1	2	0	10	56	3	1	1	1	0	2	0	2	2	2	1	1
35	1	83	147	38.41	1	1	0	0	0	0	0	1	0	1	1	1	2	0	0	0	1	1	0	7	1	0	1	1	1	1	0	1	1	0	1	9	50	3	2	1	1	2	1	1	1	0	1	1	0
45	2	76	152	32.89	1	1	1	1	1	0	0	0	0	0	1	1	4	1	1	0	1	1	1	5	1	1	1	4	1	1	1	1	1	2	0	12	67	3	1	1	2	0	0	1	0	1	2	1	1
19	1	47	165	17.26	1	1	0	0	0	0	1	0	0	0	1	1	1	1	1	0	1	1	1	4	1	1	1	4	1	1	1	1	1	2	0	12	67	3	1	1	2	0	1	1	0	1	1	1	1
31	2	62	154	26.14	3	3	0	0	0	0	0	0	0	1	1	1	2	1	1	1	1	1	1	6	1	0	2	8	1	2	2	1	1	2	0	9	50	3	0	2	1	1	2	0	1	0	1	1	1
43	1	97	150	43.11	2	2	0	0	0	0	0	1	0	1	1	1	2	1	1	2	0	1	1	5	0	1	1	5	1	1	0	1	1	0	1	10	56	3	1	1	1	1	1	2	1	2	0	1	1
50	2	88	161	33.95	3	3	0	1	0	1	0	1	1	0	3	2	3	1	1	1	0	2	0	7	2	2	2	8	1	1	1	2	1	2	1	7	39	2	1	1	1	1	1	1	1	0	1	1	1
53	1	80	151	35.09	2	2	1	1	1	1	1	1	0	0	1	1	2	1	0	0	1	1	1	3	2	1	1	3	2	2	1	0	2	1	2	7	39	2	2	1	1	0	1	1	0	0	1	2	1
56	1	85	158	34.05	1	1	0	1	0	1	1	1	0	1	1	1	2	1	0	0	1	1	0	7	1	1	0	8	2	1	1	2	1	1	2	8	44	2	1	1	0	1	2	1	1	1	1	1	1
21	2	50	164	18.59	3	3	0	0	1	0	0	1	0	0	3	3	4	2	1	0	1	1	1	6	1	1	2	8	1	1	1	0	1	1	1	12	67	3	1	1	1	0	1	1	1	1	2	1	1
29	1	72	180	22.22	2	2	1	0	0	0	0	0	0	0	2	2	1	1	1	1	1	1	1	6	1	0	1	4	1	1	1	1	2	1	0	12	67	3	2	1	1	2	1	1	1	0	1	1	0
44	1	88	161	33.95	2	2	0	0	1	0	0	0	0	0	2	2	1	2	1	1	2	1	1	5	1	0	1	4	1	0	1	2	1	2	1	10	56	3	1	1	1	0	2	0	2	2	2	1	1
28	1	48	171	16.42	3	3	1	0	0	0	0	0	0	0	1	1	1	1	1	1	1	1	1	1	1	0	2	8	1	1	1	2	2	2	1	10	56	3	1	1	2	1	1	2	2	1	2	1	1
25	1	83	178	26.2	2	2	0	1	0	0	0	0	0	0	1	1	3	1	1	0	1	1	1	1	1	1	1	7	1	1	1	0	1	2	1	12	67	3	1	1	2	0	0	1	0	1	2	1	1
60	2	95	187	27.17	3	3	1	0	0	0	0	0	1	0	2	2	4	2	1	1	1	1	1	4	1	0	2	8	2	1	1	0	1	1	1	11	61	3	1	0	0	1	1	1	2	1	1	2	2
65	2	102	157	41.38	1	1	1	0	1	0	0	0	1	0	3	1	1	1	1	1	0	2	0	7	2	2	2	8	1	1	1	2	1	2	1	7	39	2	2	1	1	1	1	1	1	0	1	1	1
22	1	85	158	34.05	3	3	0	0	0	0	0	1	0	1	1	1	3	1	1	2	0	0	1	3	0	1	2	8	1	1	0	2	1	0	1	7	39	2	1	1	1	1	2	1	2	1	1	1	1
33	1	62	172	20.96	1	1	0	0	0	1	0	0	0	0	3	3	1	1	1	0	1	1	1	3	1	1	1	7	1	1	1	1	1	1	0	13	72	4	1	1	0	1	1	1	0	1	1	0	1
35	1	88	156	36.16	1	1	0	1	0	0	0	0	0	0	1	1	4	1	1	1	0	2	0	7	2	2	2	8	1	1	1	2	1	2	1	7	39	2	0	1	0	1	1	1	1	0	1	1	1
43	2	101	150	44.89	1	1	0	0	0	0	0	0	0	1	2	2	2	0	2	1	1	2	0	7	1	0	1	5	1	1	1	1	1	1	0	10	56	3	1	1	0	1	1	1	1	0	1	1	1
44	2	88	156	36.16	1	1	0	1	0	1	1	0	1	0	2	2	3	1	1	1	1	1	1	1	1	0	1	6	1	1	1	1	1	1	1	14	78	4	1	1	2	0	1	1	0	1	1	1	1
47	1	89	160	34.77	1	1	0	0	0	1	1	0	0	0	2	1	3	1	1	0	1	0	1	3	1	0	1	6	1	1	0	2	1	1	2	9	50	3	1	1	2	1	2	1	2	1	1	1	1
33	1	72	158	28.84	2	2	0	0	0	0	1	0	0	1	3	1	3	2	1	1	1	1	1	3	1	0	2	8	2	1	1	0	1	1	1	11	61	3	2	1	1	1	2	1	2	0	2	2	1
19	2	50	158	20.03	1	1	0	1	0	0	1	0	0	0	3	1	2	1	1	1	1	1	1	4	1	1	2	8	1	1	1	0	2	1	1	12	67	3	1	1	0	1	1	1	0	1	1	0	1
29	2	68	155	28.3	1	1	0	0	0	0	1	0	0	0	3	2	3	1	1	1	1	1	1	2	1	0	2	8	1	2	2	1	1	2	0	9	50	3	1	1	1	1	2	1	0	1	1	1	1
39	2	83	147	38.41	2	2	0	0	0	1	0	0	0	0	1	1	3	1	1	1	1	1	1	5	1	0	1	6	1	1	1	1	1	1	1	14	78	4	1	1	0	1	1	1	0	1	1	0	1
47	2	86	151	37.72	1	1	0	1	1	1	0	1	0	0	2	1	4	1	1	0	1	1	0	7	0	0	0	8	1	0	0	0	1	0	1	6	33	2	2	1	1	2	1	1	1	0	1	1	0
52	1	85	160	33.2	2	2	1	0	0	1	0	0	1	0	3	1	3	1	1	2	0	0	1	3	0	1	2	8	1	1	0	2	1	0	1	7	39	2	0	2	1	1	2	0	1	0	1	1	1
19	2	54	178	17.04	2	2	0	0	0	0	0	0	0	1	1	1	1	1	0	0	1	1	0	7	1	1	0	8	2	1	1	2	1	1	2	8	44	2	1	1	2	0	0	1	0	1	2	1	1
27	2	52	166	18.87	2	2	0	0	0	0	0	1	0	0	3	2	3	1	1	0	1	1	1	6	1	1	1	1	1	1	1	1	1	2	0	12	67	3	1	1	0	1	1	1	2	1	1	1	1
35	1	109	177	34.79	1	1	1	0	1	0	1	0	0	0	3	1	4	1	1	0	1	1	1	6	1	1	1	2	1	1	1	0	1	2	1	12	67	3	2	1	1	2	1	1	1	0	1	1	0
56	1	88	154	37.11	2	2	0	0	0	1	0	1	0	0	1	1	2	1	1	2	0	0	1	4	0	1	2	8	1	1	0	2	1	0	1	7	39	2	2	1	1	1	2	1	2	0	2	2	1
59	1	77	157	31.24	2	2	0	1	1	0	1	1	0	1	1	2	3	1	1	1	1	1	1	5	1	0	1	4	1	1	1	1	1	1	1	14	78	4	2	1	1	0	1	1	0	0	1	2	1
49	1	101	150	44.89	2	2	0	0	0	1	1	0	0	1	1	1	4	1	1	1	1	1	1	1	1	1	1	2	1	1	2	1	1	1	0	13	72	4	2	1	1	2	1	1	1	0	1	1	0
53	2	94	155	39.13	1	1	0	0	1	0	0	1	0	0	3	3	3	2	1	1	0	1	1	4	0	0	1	6	2	1	1	1	1	0	1	10	56	3	1	0	0	1	1	0	1	1	0	2	1
61	1	89	160	34.77	3	3	0	0	1	0	0	1	0	1	2	1	3	1	1	1	1	1	1	5	1	0	2	8	1	1	1	2	2	2	1	10	56	3	0	1	0	1	1	1	1	0	1	1	1
28	2	54	176	17.43	1	1	0	0	0	0	1	0	0	0	2	2	3	1	1	0	1	1	1	2	1	1	1	2	1	1	1	1	1	1	0	13	72	4	1	1	2	2	1	1	1	1	2	1	1
30	1	80	162	30.48	3	3	0	0	0	0	0	0	1	0	2	2	3	2	1	0	1	1	1	3	1	1	2	8	1	1	1	0	1	1	1	12	67	3	1	1	0	1	1	0	0	0	0	1	0
57	1	102	165	37.47	3	3	1	0	1	0	0	0	0	0	3	3	3	2	1	1	2	1	1	1	1	0	1	1	1	0	1	2	1	2	1	10	56	3	1	1	0	1	1	0	0	0	0	1	0
31	1	72	183	21.5	2	2	0	0	1	0	1	0	1	0	3	2	3	1	2	0	1	2	1	5	2	1	2	8	2	1	1	0	1	2	1	7	39	2	1	1	0	1	0	1	1	0	1	1	1
34	1	88	154	37.11	1	1	0	0	0	0	0	1	0	0	1	1	3	1	1	0	1	1	1	3	1	1	1	6	1	1	2	0	2	1	1	11	61	3	1	1	1	0	1	1	1	1	2	1	1
19	2	60	182	18.11	3	3	0	1	1	1	1	0	0	1	3	1	3	1	1	1	1	1	1	4	1	1	1	2	1	1	2	1	1	1	0	13	72	4	1	1	1	1	1	1	1	0	1	1	1
32	2	93	175	30.37	2	2	0	0	1	0	0	0	0	0	1	2	2	1	1	0	1	1	1	6	1	1	1	6	1	1	2	0	2	1	1	11	61	3	1	1	2	1	2	1	2	1	1	1	1
34	1	88	161	33.95	3	3	0	0	0	1	0	0	1	1	3	3	3	1	1	1	1	1	1	1	1	0	1	7	2	1	2	1	1	1	0	11	61	3	1	1	0	1	0	1	1	0	1	1	1
36	2	77	160	30.08	3	3	0	0	0	1	0	0	0	0	1	1	2	1	1	0	1	1	0	7	0	0	0	8	1	0	0	0	1	0	1	6	33	2	2	1	1	1	1	1	1	0	1	1	1
40	2	94	155	39.13	3	3	1	0	1	0	1	0	0	0	1	1	2	1	1	0	1	1	1	5	1	1	1	3	1	1	1	1	1	2	0	12	67	3	0	2	1	1	2	0	1	0	1	1	1
48	1	77	152	33.33	1	1	1	0	0	1	0	0	0	0	2	3	3	0	1	0	1	1	1	1	1	0	1	1	1	1	1	1	1	1	0	12	67	3	1	0	0	1	1	1	2	1	1	2	2
28	2	48	170	16.61	2	2	0	0	0	0	0	1	1	0	2	2	3	1	1	1	1	1	1	5	1	1	2	8	1	1	1	0	2	1	1	12	67	3	2	1	1	2	1	1	1	0	1	1	0
33	1	97	176	31.31	2	2	0	0	0	1	0	0	0	0	2	2	4	1	1	1	1	1	1	4	1	0	1	2	1	1	1	1	1	1	1	14	78	4	2	1	1	1	1	1	1	0	1	1	1
19	2	56	156	23.01	3	3	0	1	0	1	0	0	0	0	3	1	3	1	1	0	1	1	1	2	1	1	1	2	1	1	1	1	1	2	0	12	67	3	1	1	1	0	2	0	2	2	2	1	1
43	2	85	158	34.05	2	2	0	0	0	0	0	0	1	0	1	1	1	1	0	0	1	1	0	7	1	1	0	8	2	1	1	2	1	1	2	8	44	2	1	1	1	1	1	1	2	1	0	1	1
45	2	109	177	34.79	1	1	1	1	1	1	0	0	1	0	3	1	3	1	1	0	1	1	1	1	1	1	1	7	1	1	1	1	1	2	0	12	67	3	1	1	0	1	0	1	1	0	1	1	1
54	2	103	167	36.93	1	1	1	1	1	1	1	0	0	0	3	1	4	0	0	0	1	1	0	7	1	0	1	2	1	1	0	1	1	0	1	9	50	3	2	1	1	2	1	1	1	0	1	1	0
19	2	47	167	16.85	2	2	0	0	0	0	0	0	0	1	3	2	3	0	1	0	1	1	1	1	1	0	1	2	1	1	1	1	1	1	0	12	67	3	1	1	1	1	1	1	2	2	1	1	1
22	2	87	154	36.68	1	1	0	0	0	1	0	0	0	0	1	1	3	1	0	0	1	1	1	6	2	1	1	4	2	2	1	0	2	1	2	7	39	2	1	1	2	1	2	1	2	1	1	1	1
45	2	83	147	38.41	2	2	1	1	1	0	0	0	1	0	2	1	3	2	1	1	1	1	1	6	1	0	2	8	2	1	1	0	1	1	1	11	61	3	2	1	1	0	1	1	0	0	1	2	1
67	2	97	150	43.11	2	2	0	0	1	0	0	0	0	1	1	1	1	1	1	0	1	1	0	7	0	0	0	8	1	0	0	0	1	0	1	6	33	2	1	1	2	1	1	2	2	1	2	1	1
29	2	70	157	28.4	2	2	0	0	0	1	0	0	0	0	3	1	3	1	1	0	1	1	1	3	1	1	1	4	1	1	2	0	2	1	1	11	61	3	1	1	1	1	1	1	2	0	1	1	1
29	1	77	154	32.47	3	3	0	1	0	0	0	0	0	0	1	1	4	1	1	0	1	1	1	2	1	1	1	5	1	1	1	0	1	2	1	12	67	3	2	1	2	1	1	1	2	0	1	1	1
51	2	102	165	37.47	1	1	0	0	1	1	0	1	0	0	2	2	3	0	2	1	1	2	0	7	1	0	1	3	1	1	1	1	1	1	0	10	56	3	1	1	2	0	1	1	0	1	1	1	1
58	1	109	177	34.79	2	2	1	0	1	1	0	1	0	1	3	1	3	1	1	1	1	1	1	1	1	0	1	1	1	1	1	1	1	1	1	14	78	4	1	0	0	1	1	0	1	1	0	2	1
29	2	87	166	31.57	3	3	0	1	0	1	0	0	0	0	3	1	3	1	1	1	1	1	1	6	1	0	2	8	1	1	1	2	2	2	1	10	56	3	0	0	0	1	1	0	1	0	1	1	1
34	2	50	153	21.36	1	1	1	0	0	0	0	0	0	0	1	1	3	1	1	0	1	1	1	5	1	1	1	5	1	1	1	0	1	2	1	12	67	3	1	1	2	0	1	1	0	1	1	1	1
36	2	68	155	28.3	3	3	1	0	0	0	1	0	0	0	1	1	2	1	1	2	0	1	1	5	0	1	1	1	1	1	0	1	1	0	1	10	56	3	1	1	2	2	1	1	1	1	2	1	1
23	1	88	161	33.95	1	1	0	0	0	1	0	0	0	0	3	3	1	1	1	0	1	1	1	3	1	1	1	3	1	1	1	1	1	2	0	12	67	3	1	1	0	1	2	1	1	1	1	1	1
57	1	92	167	32.99	2	2	0	1	0	1	1	0	1	1	3	2	3	0	1	0	1	1	1	6	1	0	1	4	1	1	1	1	1	1	0	12	67	3	1	1	2	0	1	1	0	1	1	1	1
19	1	83	178	26.2	1	1	1	1	1	0	0	0	1	0	1	2	3	2	1	1	0	1	1	1	0	0	1	5	2	1	1	1	1	0	1	10	56	3	1	1	1	0	1	1	1	1	2	1	1
21	1	43	154	18.13	3	3	0	0	1	0	1	0	1	0	2	1	3	1	1	1	1	1	1	1	1	0	1	6	2	1	2	1	1	1	0	11	61	3	2	1	1	0	1	1	0	0	1	2	1
47	1	80	151	35.09	1	1	0	1	0	0	0	0	0	0	2	2	3	1	1	2	0	1	1	1	0	1	1	1	1	1	0	1	1	0	1	10	56	3	0	1	0	1	1	1	1	0	1	1	1
49	1	87	154	36.68	3	3	1	1	1	0	1	1	0	1	2	2	2	1	1	1	1	1	1	5	1	0	2	8	1	1	1	2	2	2	1	10	56	3	0	1	0	1	1	1	1	0	1	1	1
23	2	101	150	44.89	1	1	0	0	1	1	0	0	0	0	3	1	3	1	1	1	1	1	1	4	1	0	1	7	1	1	1	1	1	1	1	14	78	4	1	1	0	1	1	0	0	0	0	1	0
36	1	60	158	24.03	3	3	0	0	0	0	1	0	0	0	3	1	4	1	1	0	1	1	1	6	0	1	1	2	0	1	1	1	0	1	0	10	56	3	1	1	2	1	2	1	2	1	1	1	1
37	1	77	157	31.24	1	1	1	0	0	1	0	0	0	0	1	1	2	1	0	0	1	1	0	7	1	1	0	8	2	1	1	2	1	1	2	8	44	2	1	1	0	1	2	1	1	1	1	1	1
19	1	48	152	20.78	2	2	1	0	0	0	1	0	0	0	1	1	2	1	0	0	1	1	1	5	2	1	1	5	2	2	1	0	2	1	2	7	39	2	2	1	1	2	1	1	1	0	1	1	0
38	1	72	176	23.24	1	1	0	0	0	0	0	1	0	0	3	1	3	2	1	1	2	1	1	3	1	0	1	2	1	0	1	2	1	2	1	10	56	3	1	1	1	1	1	1	1	0	1	1	1
58	1	65	173	21.72	3	3	0	1	1	0	0	1	1	0	3	3	3	1	1	1	1	1	1	6	1	1	1	7	1	1	2	1	1	1	0	13	72	4	0	2	1	1	2	0	1	0	1	1	1
21	2	52	166	18.87	3	3	0	1	0	1	0	1	0	0	3	1	2	1	1	0	1	1	1	4	1	1	1	5	1	1	1	0	1	2	1	12	67	3	1	1	2	0	0	1	0	1	2	1	1
37	1	70	183	20.9	1	1	0	0	0	0	1	1	0	0	1	1	2	1	1	1	0	1	1	2	1	1	2	8	1	1	1	2	1	2	0	10	56	3	0	1	0	1	1	1	1	0	1	1	1
48	1	94	165	34.53	2	2	1	0	0	0	1	1	0	0	2	2	2	1	0	0	1	1	1	1	2	1	1	1	2	2	1	0	2	1	2	7	39	2	2	1	1	1	2	1	2	0	2	2	1
51	1	88	156	36.16	2	2	0	1	1	1	0	1	1	1	1	1	2	1	1	0	1	1	0	7	0	0	0	8	1	0	0	0	1	0	1	6	33	2	1	1	1	0	2	0	2	2	2	1	1
39	2	64	152	27.7	3	3	0	1	0	1	0	0	0	0	2	2	2	1	1	1	1	1	1	6	1	1	2	8	1	1	1	0	2	1	1	12	67	3	1	1	2	0	1	1	0	1	1	1	1
48	1	95	153	40.58	2	2	0	0	0	0	1	1	0	0	1	1	2	2	1	1	2	1	1	1	1	0	1	3	1	0	1	2	1	2	1	10	56	3	1	1	1	0	1	1	1	1	2	1	1
52	1	95	156	39.04	3	3	1	0	1	1	0	0	1	1	3	3	4	1	0	0	1	1	0	7	1	1	0	8	2	1	1	2	1	1	2	8	44	2	1	1	0	1	0	1	1	0	1	1	1
22	2	48	170	16.61	2	2	0	1	0	0	0	0	0	0	3	1	3	1	1	1	0	1	1	4	1	1	2	8	1	1	1	2	1	2	0	10	56	3	0	1	0	1	1	1	1	0	1	1	1
45	2	96	161	37.04	3	3	1	1	1	0	0	0	0	0	3	1	1	1	1	1	1	1	1	1	1	1	2	8	1	1	1	0	2	1	1	12	67	3	0	2	1	1	2	0	1	0	1	1	1
30	2	95	182	28.68	1	1	0	0	0	0	0	0	0	1	1	2	3	1	1	1	1	1	1	3	1	0	1	4	2	1	2	1	1	1	0	11	61	3	1	1	0	1	1	1	0	1	1	0	1
33	1	101	150	44.89	1	1	0	1	0	0	1	0	0	0	1	1	2	1	1	1	1	1	1	1	1	0	1	1	1	1	1	1	1	1	1	14	78	4	2	1	2	1	1	1	2	0	1	1	1
44	1	88	154	37.11	2	2	1	1	1	1	0	0	0	0	3	1	3	0	1	0	1	1	1	5	1	0	1	6	1	1	1	1	1	1	0	12	67	3	1	1	0	1	1	1	0	1	1	0	1
27	1	48	171	16.42	2	2	1	0	0	0	0	0	0	0	2	3	3	1	2	0	1	2	1	5	2	1	2	8	2	1	1	0	1	2	1	7	39	2	2	1	1	2	1	1	1	0	1	1	0
32	1	85	158	34.05	2	2	0	0	0	0	0	0	0	1	3	2	3	1	1	0	1	1	1	5	1	1	1	1	1	1	1	1	1	1	0	13	72	4	1	1	2	0	0	1	0	1	2	1	1
33	1	92	179	28.71	2	2	0	0	0	0	0	1	0	1	1	2	3	1	1	0	1	1	1	6	1	1	1	6	1	1	1	1	1	2	0	12	67	3	1	1	2	2	1	1	1	1	2	1	1
20	2	87	180	26.85	3	3	0	0	0	0	0	0	1	0	1	2	3	1	1	1	1	1	1	3	1	0	2	8	1	1	1	2	2	2	1	10	56	3	1	0	0	1	1	0	1	1	0	2	1
56	1	87	154	36.68	1	1	0	0	0	0	0	0	1	1	2	1	3	2	1	1	0	1	1	1	0	0	1	7	2	1	1	1	1	0	1	10	56	3	0	0	0	1	1	0	1	0	1	1	1
47	1	103	167	36.93	2	2	0	0	1	0	1	0	0	0	1	1	1	0	2	1	1	2	0	7	1	0	1	7	1	1	1	1	1	1	0	10	56	3	2	1	1	1	1	1	1	0	1	1	1
21	1	48	160	18.75	3	3	0	1	1	0	0	1	0	0	3	3	3	1	0	0	1	1	0	7	1	1	0	8	2	1	1	2	1	1	2	8	44	2	0	1	0	1	1	1	1	0	1	1	1
33	1	55	158	22.03	2	2	1	0	0	0	0	0	0	0	3	3	3	1	1	0	1	1	1	1	1	1	1	5	1	1	1	1	1	2	0	12	67	3	1	1	0	1	2	1	1	1	1	1	1
39	2	66	161	25.46	2	2	1	0	0	1	0	0	0	0	1	1	2	1	1	1	1	1	1	1	1	0	1	2	1	1	1	1	1	1	1	14	78	4	1	1	0	1	0	1	1	0	1	1	1
41	1	89	160	34.77	2	2	0	0	1	0	0	0	0	0	3	1	3	1	1	1	0	2	0	7	2	2	2	8	1	1	1	2	1	2	1	7	39	2	1	0	0	1	1	1	2	1	1	2	2
61	2	103	167	36.93	2	2	1	0	0	1	0	1	0	0	3	1	3	1	1	0	1	1	1	3	1	1	1	1	1	1	1	1	1	1	0	13	72	4	2	1	1	2	1	1	1	0	1	1	0
21	2	48	171	16.42	3	3	0	1	0	0	1	0	0	0	2	3	3	1	2	0	1	2	1	4	2	1	2	5	2	1	1	0	1	2	1	7	39	2	2	1	1	2	1	1	1	0	1	1	0
42	1	102	157	41.38	2	2	1	0	1	0	0	0	0	0	1	1	3	1	1	0	1	1	1	2	0	1	1	3	0	1	1	1	0	1	0	10	56	3	2	1	1	2	1	1	1	0	1	1	0
54	1	102	157	41.38	1	1	0	1	1	1	1	0	1	0	1	1	2	2	1	1	2	1	1	6	1	0	1	3	1	0	1	2	1	2	1	10	56	3	1	1	1	0	1	1	1	1	2	1	1
23	2	66	172	22.31	1	1	0	0	0	1	0	1	0	1	1	3	4	1	1	1	1	1	1	6	1	1	1	6	1	1	2	1	1	1	0	13	72	4	1	1	2	1	1	2	2	1	2	1	1
55	1	94	165	34.53	1	1	1	1	1	1	1	0	1	0	1	2	2	1	1	0	1	1	1	5	0	1	1	7	0	1	1	1	0	1	0	10	56	3	1	1	2	1	2	1	2	1	1	1	1
55	1	94	150	41.78	3	3	1	1	1	1	1	0	0	1	3	2	4	1	1	0	1	1	0	7	0	0	0	8	1	0	0	0	1	0	1	6	33	2	2	1	1	1	1	1	1	0	1	1	1
32	1	105	167	37.65	2	2	0	0	0	1	0	0	0	0	1	1	1	1	1	1	1	1	1	1	1	0	2	8	1	2	2	1	1	2	0	9	50	3	0	1	0	1	1	1	1	0	1	1	1
37	2	59	162	22.48	2	2	1	1	0	1	0	1	0	0	1	1	2	0	2	1	1	2	0	7	1	0	1	6	1	1	1	1	1	1	0	10	56	3	2	1	2	1	1	1	2	0	1	1	1
46	2	95	156	39.04	3	3	1	1	0	0	1	1	0	1	2	1	2	0	0	0	1	1	0	7	1	0	1	4	1	1	0	1	1	0	1	9	50	3	2	1	1	2	1	1	1	0	1	1	0
28	1	92	188	26.03	1	1	0	1	0	0	0	0	0	0	2	1	3	1	1	0	1	1	1	3	1	1	1	4	1	1	1	1	1	2	0	12	67	3	1	1	2	1	2	1	2	1	1	1	1
32	2	77	152	33.33	1	1	1	0	0	0	0	1	0	0	1	1	3	2	1	0	1	1	1	6	1	1	2	8	1	1	1	0	1	1	1	12	67	3	2	1	1	2	1	1	1	0	1	1	0
34	1	65	165	23.88	1	1	0	0	0	1	0	0	0	0	3	3	4	1	1	1	1	1	1	2	1	0	1	1	1	1	1	1	2	1	0	12	67	3	1	0	0	1	1	0	1	1	0	2	1
41	2	103	167	36.93	2	2	0	1	0	0	0	0	0	0	2	2	3	1	1	1	1	1	1	6	1	0	2	8	1	1	1	2	2	2	1	10	56	3	2	1	1	0	1	1	0	0	1	2	1
56	1	101	150	44.89	1	1	1	1	0	0	0	0	0	0	3	3	4	1	0	0	1	1	1	5	2	1	1	4	2	2	1	0	2	1	2	7	39	2	1	1	0	1	1	1	0	1	1	0	1
21	2	60	158	24.03	2	2	0	0	0	0	0	0	0	1	1	1	1	1	1	1	1	1	1	5	1	0	1	7	1	1	1	1	2	1	0	12	67	3	1	0	0	1	1	1	2	1	1	2	2
31	1	77	154	32.47	2	2	0	0	1	0	0	1	0	0	3	1	2	1	1	1	1	1	1	5	1	0	1	3	1	1	1	1	2	1	0	12	67	3	1	1	2	0	1	1	0	1	1	1	1
51	1	83	147	38.41	2	2	0	1	1	0	1	1	0	0	3	3	1	1	1	0	1	0	1	1	1	0	1	5	1	1	0	2	1	1	2	9	50	3	1	1	0	1	1	0	0	0	0	1	0
85	1	77	152	33.33	3	3	0	1	0	0	1	0	1	0	3	3	3	0	2	1	1	2	0	7	1	0	1	3	1	1	1	1	1	1	0	10	56	3	2	1	1	1	2	1	2	0	2	2	1
27	1	48	170	16.61	1	1	0	0	0	0	1	0	0	0	2	2	4	1	1	1	1	1	1	5	1	0	2	8	1	2	2	1	1	2	0	9	50	3	0	1	0	1	1	1	1	0	1	1	1
63	1	95	153	40.58	1	1	1	1	0	1	0	1	1	0	2	2	3	0	0	0	1	1	0	7	1	0	1	3	1	1	0	1	1	0	1	9	50	3	1	1	2	1	2	1	2	1	1	1	1
26	2	60	162	22.86	2	2	0	0	1	0	0	0	0	0	2	2	3	1	1	1	1	1	1	4	1	0	1	7	2	1	2	1	1	1	0	11	61	3	2	1	1	0	1	1	0	0	1	2	1
37	2	85	170	29.41	2	2	0	0	0	0	0	1	0	0	1	2	3	1	0	0	1	1	1	6	2	1	1	6	2	2	1	0	2	1	2	7	39	2	1	1	1	1	1	0	2	1	1	1	1
38	2	95	187	27.17	2	2	0	0	1	0	1	0	0	0	1	1	1	1	1	1	1	1	1	6	1	1	1	4	1	1	2	1	1	1	0	13	72	4	1	1	1	0	2	0	2	2	2	1	1
40	1	85	160	33.2	2	2	0	0	1	1	0	0	0	0	2	1	3	2	1	1	1	1	1	3	1	0	2	8	2	1	1	0	1	1	1	11	61	3	1	0	0	1	1	0	1	1	0	2	1
71	1	105	167	37.65	2	2	1	1	1	1	0	0	0	1	3	3	1	1	1	0	1	0	1	3	1	0	1	4	1	1	0	2	1	1	2	9	50	3	1	1	0	1	2	1	1	1	1	1	1
33	2	67	177	21.39	3	3	0	0	1	0	0	0	0	0	1	1	3	1	1	1	1	1	1	1	1	1	2	8	1	1	1	0	2	1	1	12	67	3	1	1	2	1	1	2	2	1	2	1	1
41	1	86	151	37.72	1	1	0	0	1	0	0	1	0	0	3	1	3	0	0	0	1	1	0	3	1	0	1	5	1	1	0	1	1	0	1	9	50	3	1	1	1	0	1	1	1	1	2	1	1
22	2	77	152	33.33	2	2	0	0	0	1	0	0	0	0	1	1	1	2	1	1	2	1	1	1	1	0	1	6	1	0	1	2	1	2	1	10	56	3	2	1	1	1	1	1	1	0	1	1	1
37	2	61	153	26.06	2	2	0	0	1	1	0	0	1	1	3	2	3	1	1	0	1	0	1	1	1	0	1	4	1	1	0	2	1	1	2	9	50	3	1	1	2	1	1	2	2	1	2	1	1
34	2	101	150	44.89	1	1	1	1	0	0	0	0	0	0	1	1	2	1	1	1	1	1	1	4	1	0	2	8	1	1	1	2	2	2	1	10	56	3	1	1	0	1	1	0	0	0	0	1	0
54	1	95	153	40.58	2	2	1	1	1	1	1	0	0	1	2	2	4	1	1	1	1	1	1	3	1	0	2	8	1	1	1	2	2	2	1	10	56	3	1	0	0	1	1	1	2	1	1	2	2
48	1	105	167	37.65	1	1	1	0	1	1	0	1	0	0	2	1	2	1	1	1	0	1	1	5	1	1	2	8	1	1	1	2	1	2	0	10	56	3	1	1	0	1	2	1	1	1	1	1	1
51	2	88	154	37.11	2	2	0	0	0	0	1	0	0	1	1	1	4	1	1	0	1	1	1	3	0	1	1	3	0	1	1	1	0	1	0	10	56	3	0	0	0	1	1	0	1	0	1	1	1
29	2	71	171	24.28	2	2	0	0	0	0	0	0	0	1	3	3	4	2	1	0	1	1	1	5	1	1	2	8	1	1	1	0	1	1	1	12	67	3	2	1	1	1	2	1	2	0	2	2	1
41	1	80	151	35.09	3	3	0	0	0	0	0	1	1	0	2	1	2	1	1	0	1	1	1	3	1	1	1	4	1	1	1	1	1	1	0	13	72	4	1	1	2	0	0	1	0	1	2	1	1
54	1	89	160	34.77	1	1	0	1	1	1	1	0	0	0	2	1	3	1	1	1	0	2	0	1	2	2	2	8	1	1	1	2	1	2	1	7	39	2	0	1	0	1	1	1	1	0	1	1	1
20	2	57	165	20.94	2	2	1	0	0	1	0	0	0	0	2	1	3	1	1	0	1	1	1	3	1	1	1	2	1	1	1	1	1	1	0	13	72	4	0	2	1	1	2	0	1	0	1	1	1
45	1	102	165	37.47	2	2	1	1	0	0	1	0	0	0	1	2	2	1	1	1	1	1	1	6	1	0	1	1	1	1	1	1	1	1	1	14	78	4	1	0	0	1	1	0	1	1	0	2	1
26	1	60	156	24.65	1	1	0	0	0	1	0	0	0	0	3	2	3	2	1	0	1	1	1	3	1	1	2	8	1	1	1	0	1	1	1	12	67	3	1	1	1	0	1	1	1	1	2	1	1
32	1	94	165	34.53	3	3	0	0	0	1	0	0	0	0	1	1	2	1	1	0	1	1	1	5	1	1	1	7	1	1	1	0	1	2	1	12	67	3	1	1	1	0	1	1	1	1	2	1	1
27	2	76	167	27.25	3	3	0	0	1	0	0	0	0	1	1	1	1	1	1	1	1	1	1	2	1	0	1	4	1	1	1	1	1	1	1	14	78	4	1	1	1	1	1	1	1	0	1	1	1
35	2	102	165	37.47	2	2	0	0	1	1	0	0	0	0	1	1	3	1	1	1	1	1	1	4	1	0	2	8	1	1	1	2	2	2	1	10	56	3	1	0	0	1	1	1	2	1	1	2	2
59	1	70	183	20.9	3	3	1	0	0	0	0	1	0	0	3	1	2	1	1	0	1	1	1	5	1	1	1	4	1	1	1	1	1	2	0	12	67	3	1	0	0	1	1	0	1	1	0	2	1
23	2	80	182	24.15	3	3	0	1	0	0	0	0	0	0	1	1	3	1	1	1	1	1	1	1	1	1	2	8	1	1	1	0	2	1	1	12	67	3	2	1	1	1	2	1	2	0	2	2	1
25	2	107	182	32.3	2	2	0	0	0	0	0	0	1	0	1	1	2	1	1	1	1	1	1	1	1	0	2	8	1	1	1	2	2	2	1	10	56	3	1	0	0	1	1	0	1	1	0	2	1
29	2	95	178	29.98	3	3	1	0	0	0	0	0	0	0	1	1	1	1	1	1	1	1	1	3	1	0	1	4	2	1	2	1	1	1	0	11	61	3	1	1	0	1	2	1	1	1	1	1	1
37	2	65	173	21.72	3	3	0	1	0	0	0	0	0	0	2	1	3	1	1	2	0	0	1	4	0	1	2	8	1	1	0	2	1	0	1	7	39	2	2	1	1	1	2	1	2	0	2	2	1
30	2	65	160	25.39	1	1	0	1	1	0	0	1	0	0	1	2	3	1	1	0	1	1	1	2	1	1	1	3	1	1	1	0	1	2	1	12	67	3	1	1	1	0	2	0	2	2	2	1	1
43	1	87	154	36.68	2	2	0	0	0	0	1	0	0	0	1	1	4	2	1	1	0	1	1	5	0	0	1	3	2	1	1	1	1	0	1	10	56	3	1	1	0	1	1	1	1	1	1	1	1
43	1	94	150	41.78	3	3	1	1	1	0	0	0	0	0	1	1	2	1	1	1	0	1	1	6	1	1	2	8	1	1	1	2	1	2	0	10	56	3	2	1	1	1	1	1	1	0	2	2	1
44	2	92	167	32.99	2	2	0	0	0	0	0	0	0	1	3	2	2	1	1	1	1	1	1	5	1	1	1	7	1	1	2	1	1	1	0	13	72	4	1	1	0	1	1	0	0	0	0	1	0
45	1	120	166	43.55	1	1	0	0	0	0	1	0	0	1	1	1	3	1	1	1	1	1	1	3	1	0	2	8	1	1	1	2	2	2	1	10	56	3	1	0	0	1	1	1	2	1	1	2	2
48	2	94	150	41.78	1	1	1	0	1	0	0	1	0	0	2	2	4	2	1	1	0	1	1	5	0	0	1	3	2	1	1	1	1	0	1	10	56	3	2	1	2	1	1	1	2	0	1	1	1
19	2	107	182	32.3	3	3	1	1	0	0	0	0	1	0	3	1	1	1	1	2	0	0	1	5	0	1	2	8	1	1	0	2	1	0	1	7	39	2	2	1	1	0	1	1	0	0	1	2	1
32	1	67	167	24.02	3	3	0	0	0	0	0	0	0	1	3	1	2	1	1	1	1	1	1	3	1	0	1	6	2	1	2	1	1	1	0	11	61	3	1	0	0	1	1	1	2	1	1	2	2
39	1	95	156	39.04	3	3	0	0	1	0	0	1	0	0	1	1	2	1	1	0	1	1	1	6	1	1	1	2	1	1	1	1	1	2	0	12	67	3	1	1	0	1	1	0	0	0	0	1	0
67	1	94	165	34.53	3	3	1	0	1	0	0	0	0	0	1	1	2	1	1	2	0	1	1	4	0	1	1	3	1	1	0	1	1	0	1	10	56	3	2	1	2	1	1	1	2	0	1	1	1
45	1	98	155	40.79	3	3	1	0	1	0	0	1	1	0	2	1	3	1	1	0	1	1	1	4	1	1	1	3	1	1	1	1	1	1	0	13	72	4	1	1	1	0	1	1	1	1	2	1	1
42	2	95	153	40.58	2	2	1	0	1	1	0	0	0	0	1	1	2	1	1	0	1	1	0	7	0	0	0	8	1	0	0	0	1	0	1	6	33	2	0	1	0	1	1	1	1	0	1	1	1
43	2	105	167	37.65	1	1	0	0	0	0	1	0	0	0	3	2	3	1	0	0	1	1	1	1	2	1	1	7	2	2	1	0	2	1	2	7	39	2	0	0	0	1	1	0	1	0	1	1	1
59	1	85	170	29.41	1	1	1	0	1	1	0	0	1	0	1	3	3	1	1	1	1	1	1	1	1	1	2	3	1	1	1	0	2	1	1	12	67	3	1	1	2	0	0	1	0	1	2	1	1
28	2	52	166	18.87	1	1	0	0	1	0	0	0	0	0	1	1	3	2	1	1	1	1	1	1	1	0	2	2	2	1	1	0	1	1	1	11	61	3	2	1	1	1	1	1	1	0	1	1	1
34	2	85	158	34.05	1	1	0	0	0	1	0	0	0	0	1	1	3	1	1	1	1	1	1	4	1	0	2	8	1	2	2	1	1	2	0	9	50	3	2	1	1	0	1	1	0	0	1	2	1
43	2	94	165	34.53	3	3	0	0	0	0	0	1	1	0	1	1	2	1	1	0	1	0	1	5	1	0	1	2	1	1	0	2	1	1	2	9	50	3	1	1	1	1	1	1	0	0	1	1	1
46	2	94	155	39.13	3	3	0	1	0	0	0	0	1	0	3	1	3	1	1	1	0	2	0	7	2	2	2	8	1	1	1	2	1	2	1	7	39	2	0	1	0	1	1	1	1	0	1	1	1
19	1	49	155	20.4	2	2	0	0	1	1	1	0	0	0	3	1	2	2	1	1	1	1	1	3	1	0	2	8	2	1	1	0	1	1	1	11	61	3	1	1	0	1	0	1	1	0	1	1	1
26	2	99	176	31.96	3	3	0	0	0	0	0	0	1	0	2	1	3	1	1	1	1	1	1	5	1	0	1	4	1	1	1	1	2	1	0	12	67	3	1	0	0	1	1	1	2	1	1	2	2
48	2	102	157	41.38	2	2	0	0	1	0	1	0	0	0	2	1	3	1	0	0	1	1	0	7	1	1	0	8	2	1	1	2	1	1	2	8	44	2	1	1	2	2	1	1	1	1	2	1	1
55	1	97	150	43.11	3	3	0	1	1	1	1	1	0	1	3	1	3	1	1	2	0	1	1	2	0	1	1	6	1	1	0	1	1	0	1	10	56	3	1	1	2	2	1	1	1	1	2	1	1
24	1	65	148	29.67	2	2	0	0	0	1	0	0	0	0	3	2	3	1	1	0	1	1	1	1	1	1	1	3	1	1	1	1	1	2	0	12	67	3	1	1	2	0	1	1	0	1	1	1	1
57	1	88	156	36.16	2	2	1	1	1	1	0	1	0	0	3	1	1	1	1	1	1	1	1	1	1	1	1	1	1	1	2	1	1	1	0	13	72	4	1	1	0	1	0	1	1	0	1	1	1
28	2	60	158	24.03	2	2	1	0	0	0	0	0	0	0	1	3	1	1	1	1	1	1	1	2	1	0	1	6	1	1	1	1	1	1	1	14	78	4	0	1	0	1	1	1	1	0	1	1	1
32	2	87	154	36.68	2	2	0	0	1	0	0	0	0	0	1	1	1	1	1	1	1	1	1	6	1	0	1	2	1	1	1	1	2	1	0	12	67	3	0	1	0	1	1	1	1	0	1	1	1
48	1	97	150	43.11	1	1	0	0	0	0	0	0	1	1	1	2	2	1	1	2	0	0	1	3	0	1	2	8	1	1	0	2	1	0	1	7	39	2	1	1	2	1	1	2	2	1	2	1	1
19	2	61	172	20.62	3	3	1	0	0	0	0	0	0	0	1	1	1	2	1	1	2	1	1	1	1	0	1	1	1	0	1	2	1	2	1	10	56	3	0	1	0	1	1	1	1	0	1	1	1
25	2	88	174	29.07	2	2	0	0	0	0	1	0	0	0	1	1	1	1	1	0	1	1	1	2	1	1	1	6	1	1	1	1	1	1	0	13	72	4	0	2	1	1	2	0	1	0	1	1	1
27	2	54	176	17.43	1	1	0	0	0	0	0	0	0	0	2	1	3	1	1	0	1	1	1	2	1	1	1	1	1	1	2	0	2	1	1	11	61	3	1	1	1	1	2	1	2	1	1	1	1
51	1	92	167	32.99	3	3	0	1	0	1	0	1	0	0	1	2	3	1	1	2	0	1	1	2	0	1	1	6	1	1	0	1	1	0	1	10	56	3	1	1	0	1	1	1	0	1	1	0	1
65	1	94	150	41.78	2	2	1	1	0	0	1	1	1	0	1	1	2	1	1	0	1	1	1	4	0	1	1	1	0	1	1	1	0	1	0	10	56	3	1	1	2	2	1	1	1	1	2	1	1
19	2	54	170	18.69	3	3	1	1	0	1	0	0	0	0	1	1	3	1	1	1	0	1	1	4	1	1	2	8	1	1	1	2	1	2	0	10	56	3	1	0	0	1	1	1	2	1	1	2	2
22	1	42	157	17.04	2	2	0	0	0	0	1	1	0	0	2	2	1	2	1	1	0	1	1	5	0	0	1	7	2	1	1	1	1	0	1	10	56	3	2	1	1	2	1	1	1	0	1	1	0
34	1	100	175	32.65	3	3	0	0	0	0	0	1	0	1	2	1	3	1	2	0	1	2	1	4	2	1	2	8	2	1	1	0	1	2	1	7	39	2	1	1	2	0	0	1	0	1	2	1	1
32	2	97	150	43.11	2	2	1	0	0	0	0	0	0	0	3	1	1	1	2	0	1	2	1	6	2	1	2	8	2	1	1	0	1	2	1	7	39	2	2	1	1	2	1	1	1	0	1	1	0
53	1	86	151	37.72	2	2	0	0	1	0	1	0	1	1	2	2	1	1	1	1	0	1	1	5	1	1	2	8	1	1	1	2	1	2	0	10	56	3	1	1	2	0	0	1	0	1	2	1	1
22	1	54	176	17.43	2	2	1	0	0	1	0	0	1	0	1	1	4	0	1	0	1	1	1	4	1	0	1	5	1	1	1	1	1	1	0	12	67	3	1	1	2	2	1	1	1	1	2	1	1
34	1	92	167	32.99	2	2	1	0	1	0	0	1	0	1	1	1	2	2	1	0	1	1	1	2	1	1	2	8	1	1	1	0	1	1	1	12	67	3	0	2	1	1	2	0	1	0	1	1	1
38	2	95	176	30.67	2	2	0	1	1	0	0	0	0	0	2	2	1	0	1	0	1	1	1	5	1	0	1	4	1	1	1	1	1	1	0	12	67	3	0	0	0	1	1	0	1	0	1	1	1
60	1	80	180	24.69	1	1	0	1	1	1	1	1	0	0	3	3	3	1	1	0	1	1	1	4	1	1	1	1	1	1	1	1	1	2	0	12	67	3	1	1	1	0	1	1	1	1	2	1	1
23	2	70	158	28.04	1	1	0	0	0	0	1	0	0	0	2	1	3	1	1	1	1	1	1	4	1	0	1	3	1	1	1	1	1	1	1	14	78	4	2	1	2	1	1	1	2	0	1	1	1
56	1	88	161	33.95	1	1	1	0	1	1	1	0	1	1	2	2	3	0	2	1	1	2	0	7	1	0	1	2	1	1	1	1	1	1	0	10	56	3	2	1	2	1	1	1	2	0	1	1	1
19	1	47	164	17.47	2	2	0	0	0	0	1	0	0	0	3	2	3	1	1	1	1	1	1	5	1	0	1	1	1	1	1	1	1	1	1	14	78	4	1	1	0	1	1	0	0	0	0	1	0
19	2	49	167	17.57	3	3	1	1	0	0	0	0	0	0	1	1	1	1	1	1	1	1	1	5	1	0	1	7	1	1	1	1	1	1	1	14	78	4	0	0	0	1	1	0	1	0	1	1	1
56	1	77	152	33.33	1	1	0	0	1	0	1	0	0	0	1	1	2	1	1	0	1	0	1	3	1	0	1	5	1	1	0	2	1	1	2	9	50	3	1	1	2	1	1	2	2	1	2	1	1
49	1	85	158	34.05	1	1	0	1	1	1	0	0	0	0	3	2	2	0	0	0	1	1	0	7	1	0	1	7	1	1	0	1	1	0	1	9	50	3	1	1	1	1	1	1	1	1	2	1	1
37	1	80	180	24.69	1	1	0	1	0	0	0	0	0	1	3	1	3	2	1	1	0	1	1	5	0	0	1	7	2	1	1	1	1	0	1	10	56	3	2	1	1	2	1	1	1	0	1	1	0
46	1	85	160	33.2	2	2	1	1	0	0	0	1	0	1	3	3	4	1	1	0	1	1	1	2	0	1	1	2	0	1	1	1	0	1	0	10	56	3	1	1	1	1	0	1	1	2	1	1	1
56	1	105	167	37.65	2	2	1	0	1	1	0	0	0	0	3	3	3	1	1	1	0	1	1	6	1	1	2	2	1	1	1	2	1	2	0	10	56	3	1	1	1	0	2	0	2	2	2	1	1
35	1	83	147	38.41	1	1	0	0	0	0	0	1	0	1	1	1	2	0	0	0	1	1	0	7	1	0	1	3	1	1	0	1	1	0	1	9	50	3	2	1	1	2	1	1	1	0	1	1	0
45	2	76	152	32.89	1	1	1	1	1	0	0	0	0	0	1	1	4	1	1	0	1	1	1	2	1	1	1	7	1	1	1	1	1	2	0	12	67	3	1	1	2	0	0	1	0	1	2	1	1
19	1	47	165	17.26	1	1	0	0	0	0	1	0	0	0	1	1	1	1	1	0	1	1	1	3	1	1	1	6	1	1	1	1	1	2	0	12	67	3	1	1	2	0	1	1	0	1	1	1	1
31	2	62	154	26.14	3	3	0	0	0	0	0	0	0	1	1	1	2	1	1	1	1	1	1	4	1	0	2	8	1	2	2	1	1	2	0	9	50	3	0	2	1	1	2	0	1	0	1	1	1
43	1	97	150	43.11	2	2	0	0	0	0	0	1	0	1	1	1	2	1	1	2	0	1	1	1	0	1	1	4	1	1	0	1	1	0	1	10	56	3	1	1	1	1	1	2	1	2	0	1	1
50	2	88	161	33.95	3	3	0	1	0	1	0	1	1	0	3	2	3	1	1	1	0	2	0	7	2	2	2	8	1	1	1	2	1	2	1	7	39	2	1	1	1	1	1	1	1	0	1	1	1
53	1	80	151	35.09	2	2	1	1	1	1	1	1	0	0	1	1	2	1	0	0	1	1	1	5	2	1	1	3	2	2	1	0	2	1	2	7	39	2	2	1	1	0	1	1	0	0	1	2	1
56	1	85	158	34.05	1	1	0	1	0	1	1	1	0	1	1	1	2	1	0	0	1	1	0	7	1	1	0	1	2	1	1	2	1	1	2	8	44	2	1	1	0	1	2	1	1	1	1	1	1
21	2	50	164	18.59	3	3	0	0	1	0	0	1	0	0	3	3	4	2	1	0	1	1	1	5	1	1	2	8	1	1	1	0	1	1	1	12	67	3	1	1	1	0	1	1	1	1	2	1	1
29	1	72	180	22.22	2	2	1	0	0	0	0	0	0	0	2	2	1	1	1	1	1	1	1	3	1	0	1	7	1	1	1	1	2	1	0	12	67	3	2	1	1	2	1	1	1	0	1	1	0
44	1	88	161	33.95	2	2	0	0	1	0	0	0	0	0	2	2	1	2	1	1	2	1	1	3	1	0	1	5	1	0	1	2	1	2	1	10	56	3	1	1	1	0	2	0	2	2	2	1	1
28	1	48	171	16.42	3	3	1	0	0	0	0	0	0	0	1	1	1	1	1	1	1	1	1	3	1	0	2	8	1	1	1	2	2	2	1	10	56	3	1	1	2	1	1	2	2	1	2	1	1
25	1	83	178	26.2	2	2	0	1	0	0	0	0	0	0	1	1	3	1	1	0	1	1	1	2	1	1	1	6	1	1	1	0	1	2	1	12	67	3	1	1	2	0	0	1	0	1	2	1	1
60	2	95	187	27.17	3	3	1	0	0	0	0	0	1	0	2	2	4	2	1	1	1	1	1	1	1	0	2	8	2	1	1	0	1	1	1	11	61	3	1	0	0	1	1	1	2	1	1	2	2
65	2	102	157	41.38	1	1	1	0	1	0	0	0	1	0	3	1	1	1	1	1	0	2	0	7	2	2	2	8	1	1	1	2	1	2	1	7	39	2	2	1	1	1	1	1	1	0	1	1	1
22	1	85	158	34.05	3	3	0	0	0	0	0	1	0	1	1	1	3	1	1	2	0	0	1	2	0	1	2	8	1	1	0	2	1	0	1	7	39	2	1	1	1	1	2	1	2	1	1	1	1
[truncated: 4 more columns]
